# Supplementary material for: Higher retention and viral suppression with adolescent-focused HIV clinic in South Africa
Source: PLoS One. 2017 Dec 29;12(12):e0190260. doi: 10.1371/journal.pone.0190260 (PMC5747481; doi:10.1371/journal.pone.0190260)
Supplement: S1 File — (CSV) [file pone.0190260.s001.csv]

Record ID	Gender	Age at ART	Age at Extraction	Is Patient currently in Teen Clinic?	If No: Has patient ever attended Teen Clinic?	Age at entry to Teen Clinic	Has patient attended Adult clinic at least once?	Has the patient taken TB treatment in the past?	Baseline CD4 Count (cells/ul)	Last (most recient) CD4 (cells/ul)	Baseline Viral Load (copies/ml)	Last (most recent) viral load (copies/ml)	Clinical Status	Clinical Status: Other	Outcome of individual initially Lost to Follow-up:	Final Outcome of Defaulter	Attended last Teen Clinic appointment?	Days from last contact
T1/01/15	Male	12.01	17.86	Yes		15.27	No	No	255	674		39	Active				Yes	41
T1/02/15	Male	8.60	19.19	Yes		12.16	No	No	602	673		149	Active				Yes	47
T1/03/15	Female	12.32	18.97	Yes		16.38	No	No	188	322		399	Active				Yes	43
T1/04/15	Female	12.36	17.94	No	Yes	15.90	Yes	Yes	393	500	16000	24	Active				No	67
T1/05/15	Female	14.65	19.46	Yes		15.84	No	No	66	618		399	Active				Yes	38
T1/06/15	Female	12.46	18.25	Yes		15.27	No	Yes	125	740		399	Active				No	38
T1/07/15	Male	13.42	17.29	Yes		17.13	No	Yes	79	195		39	Active				Yes	43
T1/08/15	Male	15.79	19.07	Yes		18.81	No	Yes	14	213		39	Active				No	38
T1/09/15	Female	10.87	19.01	Yes		14.09	No	Yes	177	708		399	Active				Yes	43
T1/10/15	Female	7.16	16.13	Yes		15.86	No	No		786		39	Active				Yes	43
T1/11/15	Male	11.50	18.00	Yes		13.15	No	Yes	95	524		131	Active				Yes	43
T1/12/15	Female	10.84	17.77	Yes		15.35	No	No	260	455		39	Active				Yes	43
T1/13/15	Female	10.93	17.72	Yes		17.30	No	No	109	694		39	Active				Yes	43
T1/14/15	Female	14.60	18.32	Yes		15.18	No	No	22	780		24	Active				Yes	43
T1/15/15	Female	13.07	18.43	Yes		16.70	No	Yes	124	438		282	Active				Yes	44
T1/16/15	Female	9.74	20.41	Yes		15.36	No	Yes	1471	495		39	Active				No	44
T1/17/15	Female	11.63	18.62	Yes		15.36		No	3	764		39	Active				No	25
T1/18/15	Female	15.46	20.09	Yes		15.62	No	No	34	631		39	Active				Yes	44
T1/19/15	Female	13.62	17.84	Yes		15.24	No	Yes	16	424		24	Active				Yes	44
T1/20/15	Female	13.36	17.81	Yes		14.38		No	327	681		39	Active				No	44
T1/21/15	Female	12.74	19.01	Yes		16.47	No	Yes	228	268	56	149	Active				Yes	44
T1/22/15	Female	7.03	16.02	Yes		15.04	No	No	0	570		24	Active				Yes	44
T1/23/15	Male	13.63	19.68	Yes		17.13	No	No	42	726		39	Active				Yes	44
T1/24/15	Female	9.73	17.57	Yes		13.58	No	No	184	852	25000	39	Active				Yes	44
T1/25/15	Female	11.98	17.53	Yes		14.99	No	No	73	948		149	Active				Yes	-10
T1/26/15	Female	11.68	17.94	Yes		14.29	No	No	754	1081		24	Active				Yes	45
T1/27/15	Female	10.79	18.94	Yes		14.94	No	Yes	19	25		59	Active				Yes	9
T1/28/15	Male	12.01	17.76	Yes		13.30	No	No	173	299		39	Active				Yes	45
T1/29/15	Female	12.11	16.92	Yes		13.30	No	No	79	455		24	Active				Yes	45
T1/30/15	Male	12.55	16.85	Yes		13.87	No	Yes	46	780		24	Active				Yes	45
T1/31/15	Female	14.92	20.34	Yes		15.47	No	Yes	212	930		39	Active				Yes	45
T1/32/15	Male	14.30	18.74	Yes		15.02	No	No	84	370		149	Active				Yes	45
T1/33/15	Female	6.88	16.15	Yes		14.13	No	No	201	916		39	Active				Yes	45
T1/34/15	Female	11.91	16.11	Yes		15.68		Yes	93	436		39	Active				Yes	41
T1/35/15	Male	12.03	18.42	Yes		14.95	No	Yes	350	376		39	Active				Yes	41
T1/36/15	Male	15.31	18.47	Yes		16.02	No	Yes	334	655		149	Active				Yes	46
T1/37/15	Male	10.50	17.59	Yes		11.63	No	No	136	202		67	Active				Yes	46
T1/38/15	Male	10.22	16.62	Yes		16.64	No	Yes		530		24	Active				Yes	-9
T1/YA1/15	Female	13.74	18.11	Yes		14.48	No	Yes	7	434		39	Active				Yes	18
T1/YA2/15	Male	14.69	22.23	Yes		15.77	No	Yes	285	793		79	Active				Yes	2
T1/YA3/15	Male	15.73	19.99	Yes		19.71	No	Yes	15	1076		318	Active				No	22
T1/YA4/15	Female	16.34	24.38	Yes		23.95	No	Yes	5	460		24	Active				Yes	19
T1/YA5/15	Male	14.15	21.19	Yes		14.22	No	No	12	457		24	Active				Yes	46
T1/YA6/15	Female	11.59	19.36	Yes		12.90	No	No	57	141	90000	39	Active				Yes	18
T1/YA7/15	Female	10.13	17.55	Yes		14.58	No	Yes	75	369	550000	74488	Active				Yes	7
T2/01/15	Male	8.25	14.61	Yes		13.64	No	No	27	872		39	Active				Yes	22
T2/02/15	Male	8.53	15.48	Yes		12.94	No	No	8	592		400	Active				Yes	22
T2/03/15	Male	9.90	14.24	Yes		11.66	No	No	2	633		39	Active				Yes	23
T2/04/15	Male	6.52	15.51	Yes		12.93	No	No	73	756		39	Active				Yes	22
T2/05/15	Male	10.02	13.47	Yes		13.30	No	Yes	116	364		39	Active				Yes	22
T2/06/15	Male	12.26	17.01	Yes		15.59	No	Yes	9	459		39	Active				Yes	192
T2/07/15	Male	7.63	16.03	Yes		12.47	No	Yes	51	693		10994	Active				Yes	18
T2/08/15	Male	12.14	15.49	Yes		13.91	No	Yes	53	502		24	Active				Yes	22
T2/09/15	Female	8.11	14.92	Yes		12.62	No	Yes	308	547		39	Active				Yes	22
T2/10/15	Male	8.58	16.36	Yes		13.98	No	No	303	528	21922	39	Active				No	79
T2/11/15	Female	6.13	14.70	Yes		12.60	No	Yes	27	501	53000	1160	Active				Yes	21
T2/12/15	Male	12.08	17.15	Yes		14.61	No	No	85	434		39	Active				Yes	14
T2/13/15	Male	12.69	16.46	Yes		14.07	No	No	204	781		39	Active				Yes	22
T2/14/15	Female	7.16	15.11	Yes		12.84	No	Yes	324	620	11000	39	Active				Yes	22
T2/15/15	Female	8.88	14.66	Yes		12.32	No	Yes	82	447		24	Active				Yes	29
T2/16/15	Female	10.30	16.25	Yes		14.30	No	No	273	501		24	Active				Yes	29
T2/17/15	Male	10.14	14.04	Yes		12.13	No	Yes	60	584		39	Active				Yes	11
T2/18/15	Female	9.48	17.26	Yes		14.59	No	No		989		39	Active				No	21
T2/19/15	Female	4.57	14.21	Yes		13.15	No	Yes	110	657		39	Active				Yes	22
T2/20/15	Female	9.37	13.16	Yes		12.19	No	No	271	763		39	Active				Yes	22
T2/22/15	Female	9.24	14.62	Yes		12.06	No	No	167	739		24	Active				Yes	31
T2/23/15	Male	11.24	15.34	Yes		12.45	No	No		540		24	Active				Yes	29
T2/24/15	Male	10.66	17.24	Yes		14.02	No	Yes	170	393		24	Active				Yes	29
T2/25/15	Female	8.94	15.42	Yes		15.04	No	No		473		149	Active				Yes	29
T2/26/15	Female	10.93	14.52	Yes		12.53	No	No	71	559		24	Active				Yes	29
T2/27/15	Female	6.72	14.67	Yes		13.70	No	No	128	557		39	Active				Yes	22
T2/28/15	Male	9.38	15.84	Yes		13.88	No	Yes	34	738		24	Active				Yes	29
T2/29/15	Female	10.72	15.43	Yes		15.07	No	No	186	525		39	Active				Yes	22
T2/30/15	Male	4.66	15.49	Yes		13.30	No	No	35	625		24	Active				Yes	29
T2/31/15	Male	8.58	16.54	Yes		13.98	No	No	303	528	21922	39	Active				Yes	31
T2/32/15	Male	11.94	15.97	Yes		15.13	No	Yes		957		108	Active				Yes	2
T2/33/15	Male	10.14	14.01	Yes		13.77	No	Yes	47	526		24	Active				Yes	29
T2/34/15	Female	7.52	16.70	Yes		12.13	No	No	9	401	97	24	Active				Yes	29
T2/35/15	Male	12.65	16.72	Yes		14.08	No	Yes	587	1020		24	Active				Yes	29
T2/36/16	Female	10.14	15.05	Yes		12.48	No	Yes	667	691		149	Active				Yes	29
T2/48/15	Female	4.81	14.65	Yes		12.05	No	No	23	546		39	Active				Yes	22
TW/01/15	Male	5.39	13.14	No	No		No	No	1121	922	72000	24	Active				No	3
TW/02/15	Female	5.53	13.36	No	No		No	Yes	709	885	77000	4536	Active				No	62
TW/03/15	Male	8.81	14.06	No	No		No	No	353	698	33000	2327	Active				No	10
TW/04/15	Female	11.12	17.64	No	Yes	14.09	Yes	Yes	39	690	64000	24	Active				No	58
TW/05/15	Male	5.12	13.23	No	No		No	Yes	137	743		149	Active				Yes	10
TW/06/15	Female	8.16	14.97	No	No		No	Yes	217	382		39	Active				No	21
TW/07/15	Male	5.69	14.65	No	No		No	No	22	874		39	Active				Yes	55
TW/08/15	Female	11.31	18.16	No	No		No	Yes	42	687	700000	39	Active				Yes	3
TW/09/15	Male	7.81	14.84	No	No		No	Yes	633	474	120000	24	Active				Yes	19
TW/10/15	Female	5.75	13.48	No	No		No	Yes	417	769	400000	66	Active				Yes	19
TW/100/15	Female	7.81	7.96	No	No		No	Yes	352	418		24	Active				Yes	13
TW/102/15	Male	10.81	15.81	No	No		No	No	327	507		24	Active				Yes	27
TW/103/15	Male	7.75	12.68	No	No		No	Yes	335	1123		24	Active				Yes	50
TW/104/15	Female	12.52	15.76	No	No		No	No	86	157		595	Active				Yes	30
TW/105/15	Male	11.71	14.30	No	No		No	No		621		39	Active				Yes	25
TW/106/15	Male	12.06	17.42	No	No		No	No	113	283		71815	Transferred				No	541
TW/108/15	Male	5.77	15.99	No	No		No	No	325	794		3016	Active				Yes	25
TW/109/15	Female	8.39	14.32	No	No		No	Yes	456	567		39	Active				Yes	18
TW/11/15	Female	11.49	19.59	No	No		No	Yes	12	278	59000	24	Active				Yes	5
TW/110/15	Female	16.50	17.29	No	No		No	No	498			24	Active				Yes	103
TW/111/15	Male	8.13	15.84	No	No		No	No	30	653		39	Active				Yes	27
TW/112/15	Female	10.44	12.83	No	No		No	No	413			5995	Transferred				No	873
TW/113/15	Male	12.82	17.70	No	No		No	Yes	175	339		112	Active				Yes	6
TW/114/15	Male	17.72	19.32	No	No		No	Yes	327	320		24	Active				Yes	26
TW/116/15	Male	6.52	13.15	No	No		No	Yes	143	649		24	Active				Yes	11
TW/117/15	Missing	11.87	17.05	No	No		No	Yes		296		24	Transferred				No	1351
TW/118/15	Male	12.01	17.37	No	No		No	No	613	686	57471	108	Active				Yes	13
TW/119/15	Male	14.25	21.85	No	No		No	No	220	342	18965	39	Active				Yes	47
TW/12/15	Female	6.67	14.93	No	No		No	Yes		752	280000	149	Active				No	21
TW/120/15	Male	9.09	14.62	No	No		No	No	97	388		1015	Active				Yes	20
TW/121/15	Female	11.03	16.46	No	No		No	Yes	106	359		192	Active				Yes	41
TW/122/15	Female	12.14	17.98	No	No		No	Yes	122		392	24	Active				No	20
TW/123/15	Male	3.91	13.47	No	No		No	Yes	397	651		200	Transferred				No	2319
TW/125/15	Female	17.38	23.71	No	No		No	Yes	297	565		166	Transferred				No	2257
TW/128/15	Female	8.32	18.79	No	No		No	Yes	758	602	8565	86206	Lost to Follow Up (LTFU)		In care at alternate facility		No	1841
TW/129/15	Female	14.78	19.16	No	Yes	15.35	No	Yes	122	190		23875	Lost to Follow Up (LTFU)		Defaulted	refused treatment	No	390
TW/13/15	Male	6.96	13.85	No	No		No	No	169	455	14000	149	Active				No	40
TW/130/15	Female	19.27	23.85	No	No		No	No	212	314		24	Lost to Follow Up (LTFU)		In care at alternate facility		No	1464
TW/131/15	Female	17.67	23.89	No	No		No	No	8	41		632183	Lost to Follow Up (LTFU)		Unknown		No	1379
TW/132/15	Female	19.71	23.32	No	No			Yes	165	743		43	Transferred				No	964
TW/133/15	Female	20.69	23.82	No	No		No	Yes	330	820		823	Lost to Follow Up (LTFU)		In care at alternate facility		No	374
TW/134/15	Female	14.63	20.34	No	No		No	Yes	9	90		134320	Died				No	1273
TW/135/15	Male	10.38	14.29	No	No		No	Yes		320		18656	Lost to Follow Up (LTFU)		Transferred		No	601
TW/137/15	Female	0.48	5.54	No	No		No	Yes	141	303		43395	Lost to Follow Up (LTFU)		In care at alternate facility		No	503
TW/139/15	Female	16.53	23.43	No	No		No	Yes	97	413	130000	24	Lost to Follow Up (LTFU)		In care at alternate facility		No	1938
TW/14/15	Male	11.37	15.05	No	No		No	Yes		495		149	Active				Yes	52
TW/140/15	Female	7.32	14.59	No	No		No	No	427	728		24	Transferred				No	1413
TW/141/15	Female	6.93	12.80	No	No		No	Yes	19	449		24	Transferred				No	668
TW/142/15	Male	10.99	16.88	No	No		No	Yes	254	380		36097	Transferred				Yes	1993
TW/144/15	Female	19.73	23.60	No	No		No	No	295	451		24	Transferred				No	1387
TW/145/15	Female	17.94	23.31	No	No		No	Yes	203	529		6934	Lost to Follow Up (LTFU)		In care at alternate facility		No	1895
TW/146/15	Female	8.90	14.47	No	No		No	Yes	62	447		24	Transferred				No	1379
TW/147/15	Male	13.09	19.55	No	No		No	Yes	31				Transferred				No	2335
TW/148/15	Female	17.36	21.97	No	No		No	Yes	208	188		29000	Died				No	545
TW/149/15	Female	15.63	20.26	No	No		No	Yes	131	160		5319	Died				No	1077
TW/15/15	Male	9.67	16.82	No	No		No	No	180	201	359964	88	Active				Yes	64
TW/150/15	Male	10.15	17.37	No	No		No	No	342	865		6263	Lost to Follow Up (LTFU)		In care at alternate facility		No	1647
TW/151/15	Female	7.39	14.61	No	No		No	No	358	872		24	Lost to Follow Up (LTFU)		Unknown		No	1800
TW/153/15	Female	19.95	24.40	No	No		No	No	110	204		24	Transferred				No	860
TW/156/15	Female	14.76	19.99	No	No		No	No	113	319		44463	Lost to Follow Up (LTFU)		Unknown		No	1254
TW/157/15	Female	11.41	16.77	No	No		No	No	397	472		38297	Transferred				No	691
TW/158/15	Male	6.03	13.10	No	No		No	No	20	447		27413	Lost to Follow Up (LTFU)		In care at alternate facility		No	1957
TW/159/15	Female	15.08	20.22	No	No		No	Yes	227	222		294	Lost to Follow Up (LTFU)		In care at alternate facility		No	1009
TW/16/15	Male	9.62	17.24	No	No		No	No	116	430		114	Active				No	26
TW/160/15	Female	14.93	20.05	No	No		No	Yes	75	62		8912	Lost to Follow Up (LTFU)		In care at alternate facility		No	1007
TW/163/15	Female	8.53	17.49	No	No		No	Yes	242	503		39	Transferred				No	1546
TW/165/15	Male	5.62	13.69	No	No		No	Yes	3	736		24	Transferred				No	846
TW/166/15	Male	8.12	15.25	No	No		No	Yes	0	755		24	Transferred				No	523
TW/168/15	Female	7.22	15.16	No	No		No	Yes	153	476	19523	24	Lost to Follow Up (LTFU)		Defaulted	re-engaged at Don McKenzie	No	-81
TW/169/15	Male	14.90	21.90	No	Yes	16.09	No	Yes		28		804	Lost to Follow Up (LTFU)		Defaulted	re-engaged at Don McKenzie	No	-144
TW/17/15	Male	7.48	14.56	No	No		No	Yes	40	860		149	Active				Yes	43
TW/170/15	Female	14.07	16.63	No	No		No	No	208	422		24	Active				Yes	11
TW/171/15	Male	3.55	14.02	No	No		No	Yes		859		263	Active				Yes	0
TW/172/15	Female	11.46	19.85	No	Yes	11.39	No	No	8	4	330000	13602	Died				No	1113
TW/173/15	Male	9.67	16.93	No	Yes	10.48	No	No	180	196	359964	582	Active				Yes	10
TW/18.15	Male	12.82	17.67	No	No		No	Yes	175	268		112	Active				Yes	24
TW/19/15	Female	7.38	13.28	No	No		No	Yes	78	743		48	Active				Yes	85
TW/20/15	Male	9.50	16.99	No	No		No	Yes	369	704	2000000	29882	Active				Yes	23
TW/21/15	Male	11.94	15.59	No	No		No	No		476		149	Active				Yes	15
TW/22/15	Male	6.42	14.48	No	No		No	No	1038	763		149	Active				Yes	51
TW/23/15	Female	16.01	19.45	No	No		No	Yes	15	335		24	Active				Yes	82
TW/24/15	Female	6.22	13.74	No	No			Yes	319	447		24	Active				Yes	66
TW/25/15	Female	8.39	14.28	No	No		No	Yes		567		39	Active				Yes	4
TW/26/15	Female	11.52	14.98	No	No		No	No	6	567	1105248	24	Active				Yes	5
TW/27/15	Female	12.19	13.06	No	No		No	Yes	584	615		39	Active				Yes	5
TW/28/15	Male	6.52	14.94	No	No		No	Yes	128	330		44220	Active				Yes	4
TW/29/15	Female	9.66	16.07	No	No			No		557		24	Active				Yes	34
TW/30/15	Female	11.52	14.70	No	No			Yes		51		24	Active				Yes	1
TW/31/15	Male	8.65	14.95	No	No		No	Yes	855	960		149	Active				Yes	14
TW/32/15	Male	5.77	13.07	No	No		No	No		899		24	Transferred				Yes	1113
TW/33/15	Male	5.44	15.72	No	No		No	No	15	427		24	Active				Yes	12
TW/34/15	Male	11.16	14.58	No	No		No	No	1796	716		24	Active				Yes	8
TW/35/15	Male	8.85	13.51	No	No		No	Yes	136	495		24	Active				Yes	36
TW/36/15	Female	12.53	16.06	No	No			No		407		73	Active				Yes	969
TW/37/15	Female	11.47	19.05	No	No		No	No		701		39	Active				Yes	56
TW/38/15	Male	5.94	12.68	No	No		No	Yes	397	757		24	Active				Yes	6
TW/39/15	Male	7.58	13.60	No	No			No	269	644		149	Active				Yes	0
TW/40/15	Female	7.56	16.39	No	No		No	No	394	534		24	Active				Yes	326
TW/41/15	Female	5.45	13.21	No	No			Yes	16	906	1289	24	Active				Yes	8
TW/42/15	Female	7.08	13.09	No	No		No	No	294	692		24	Active				Yes	342
TW/43/15	Male	5.52	13.44	No	No		No	No		823		149	Active				Yes	22
TW/44/15	Female	9.47	15.56	No	No		No	Yes	129	616		24	Active				Yes	77
TW/45/15	Male	9.34	15.18	No	No			Yes		799		24	Active				Yes	42
TW/46/15	Male	3.64	12.96	No	No		No	Yes		714		24	Active				Yes	9
TW/47/15	Male	9.32	15.52	No	No		No	No	188	618		24	Active				Yes	76
TW/48/15	Female	4.79	14.53	No	No		No	Yes	295	828	15010	102	Active				No	8
TW/49/15	Male	4.66	14.66	No	No			Yes	16	560		24	Active				Yes	49
TW/50/15	Male	9.71	15.48	No	No		No	Yes	21	824	4580	24	Active				Yes	69
TW/51/15	Female	7.35	13.61	No	No		No	No		874		24	Active				No	6
TW/52/15	Male	10.03	16.36	No	No		No	Yes	85	668		490	Active				Yes	17
TW/53/15	Female	9.81	16.06	No	No		No	No	177	452		24	Active				Yes	49
TW/54/15	Male	7.74	17.27	No	No		No	No	577	450	8039	39	Active				Yes	41
TW/55/15	Female	9.32	19.21	No	No		No	No	107	434		280	Active				Yes	10
TW/56/15	Female	8.24	14.59	No	No		No	Yes		308		24	Active				No	21
TW/57/15	Male	14.46	21.00	No	No		No	No	152	513		135	Active				Yes	54
TW/58/15	Male	6.09	12.65	No	No		No	Yes	449	818	10000	73	Transferred				No	332
TW/59/15	Female	5.12	15.40	No	No		No	Yes	296	1106	940 000	85	Active				Yes	42
TW/60/15	Female	11.40	18.10	No	No		No	Yes	23		380000		Lost to Follow Up (LTFU)		Defaulted	refused treatment	Yes	1318
TW/61/15	Female	11.25	14.07	No	No		No	Yes	241	582	26000	300	Active				Yes	9
TW/62/15	Male	10.70	15.75	No	No		No	No	383	513		99	Active				Yes	9
TW/63/15	Male	10.95	15.94	No	No		No	No	54	290		85561	Active				Yes	29
TW/64/15	Male	14.70	20.81	No	No		No	No		64		12356	Active				Yes	6
TW/65/15	Male	5.36	9.63	No	No		No	No	323	568		24	Active				Yes	13
TW/66/15	Female	12.70	12.95	No	No		No	Yes	608	523			Active				Yes	20
TW/67/15	Female	10.54	14.26	No	No		No	No		1141		24	Active				Yes	54
TW/68/15	Male	4.90	12.69	No	No		No	Yes	1281	688		39	Active				Yes	14
TW/69/15	Female	10.95	14.64	No	No		No	No	331	444		159	Active				Yes	21
TW/70/15	Male	9.31	12.78	No	No		No	No	486	701		149	Active				Yes	18
TW/71/15	Male	8.76	13.33	No	No		No	Yes	113	478		24	Transferred				No	1062
TW/72/15	Male	9.49	14.08	No	No		No	No	170	446		24	Active				Yes	20
TW/73/15	Female	7.89	17.49	No	No		No	Yes	305	884	119002	24	Active				Yes	35
TW/74/15	Male	5.50	12.72	No	No		No	Yes	435	715	140962	24	Transferred				No	883
TW/75/15	Male	8.57	12.80	No	No		No	Yes		362		149	Active				Yes	48
TW/76/15	Male	8.65	15.56	No	No		No	No	366	826	23896	24	Active				Yes	12
TW/77/15	Male	7.51	13.85	No	No		No	No	295	784	12756	24	Active				No	18
TW/78/15	Female	9.30	13.62	No	No		No	Yes	157			24	Transferred				No	1274
TW/79/15	Female	8.79	13.49	No	No		No	No	241	1286	131763	24	Active				No	56
TW/80/15	Male	15.10	19.44	No	No		No	No	154	289		1082	Active				Yes	6
TW/81/15	Female	10.56	14.64	No	No		No	No		256		24	Active				Yes	4
TW/82/15	Male	8.30	12.88	No	No		No	No		732		24	Transferred				No	1123
TW/83/15	Male	11.28	16.88	No	No		No	No		612		458	Transferred				No	318
TW/84/15	Female	5.33	12.95	No	No		No	No	732	942	13067	24	Active				Yes	108
TW/85/15	Male	7.44	13.28	No	No		No	No	355	910		24	Active				Yes	50
TW/86/15	Male	9.57	15.28	No	No		No	Yes	99	625		364	Active				Yes	5
TW/87/15	Male	6.86	15.52	No	No		No	No		923		24	Active				Yes	26
TW/88/15	Female	15.46	17.70	No	Yes	17.23	No	No		394		24	Transferred				No	427
TW/89/15	Male	7.90	13.73	No	No		No	No	211	638		24	Active				Yes	12
TW/90/15	Female	8.24	15.99	No	Yes	14.11	No	Yes	285	545	18000	97	Active				Yes	-26
TW/91/15	Female	20.77	23.86	No	No		No	No	253	569		64	Transferred				Yes	903
TW/92/15	Male	11.02	12.99	No	No		No	No	202	300		6945	Active				Yes	4
TW/93/15	Male	15.68	15.90	No	No		No	Yes		447			Active				Yes	25
TW/95/15	Male	7.67	14.45	No	No		No	Yes		443		53	Active				Yes	19
TW/97/15	Male	11.72	15.57	No	No		No	No	305	687	58996	24	Active				Yes	89
TW/98/15	Male	7.98	12.85	No	No		No	Yes	247	467		57	Active				Yes	6
TW/99/15	Female	8.52	16.45	No	No		No	Yes		503		930	Transferred				No	511
TW101/15	Male	15.07	16.53	No	No		No	Yes	210	459		39	Transferred				No	352
TW107/15	Female	10.98	15.52	No	No		No	Yes		949		24	Active				Yes	-5
TW115/15	Male	7.98	13.54	No	No		No	No	139	1188		24	Active				Yes	61
TW161/15	Male	9.57	18.01	No	No		No	Yes	313				Died				No	1855
TW167/15	Female	12.44	18.15	No	No		No	Yes		1021		79	Transferred				No	1098
